# Supplementary material for: Relationship between Muscle Mass and Non-Alcoholic Fatty Liver Disease
Source: Biology (Basel). 2021 Feb 5;10(2):122. doi: 10.3390/biology10020122 (PMC7915258; doi:10.3390/biology10020122)
Supplement: Supplementary file 1 [file biology-10-00122-s001.zip]

Archive with 4 entries (4 files):
- Figure S1. KMcurve_NAFLD_LSMI.eps
- Figure S2. KMcurve_LSMI_NAFLD.eps
- Figure S3. Flowchart of study population selection process in (a) KoGES, (b) KNHANES, and (c) GSHC.pptx
- Supplementary Tables.docx
